# Supplementary material for: Plasma and CSF biomarkers of aging and cognitive decline in Caribbean vervets
Source: Alzheimers Dement. 2024 Jul 1;20(8):5460–80. doi: 10.1002/alz.14038 (PMC11350037; doi:10.1002/alz.14038)
Supplement: Supplementary file 3 — Supporting Information [file ALZ-20-5460-s001.xlsx]

## Sheet: Sheet1
Vervet	Sex	Sample Code	CSF Ab/Plasma Biomarkers			Other CSF Biomarkers												Ab Pathology Age	Relevant Health Status Comments
			Age (YR)	ORT Score	TSP (%)	Age 1	Age 1's ORT Score	Age 1's TSP (%)	Age 2	Age 2's ORT Score	Age 2's TSP (%)	Age 3	Age 3's ORT Score	Age 3's TSP (%)	Age 4	Age 4's ORT Score	Age 4's TSP (%)
1	F																	2.29
2	M	284	4.9	3	92
3	F	314	5.7	5	85.7143
4	F	313	5.8	4	80
5	F	326	5.9	15	78.1818
6	F	327	6	3	84
7	F	325	6.2	5	80
8	F	122	6.24	2	90
9	M	280	6.5	15	76.3636
10	F	322	6.9	2	95
11	F	324	7	6	77.5
12	F	315	7.4	NA	NA
13	M	281	7.7	6	82.5
14	M	286	7.8	2	95
15	M	282	7.9	5	82.8571
16	M	291	8	3	80
17	M	267	8.1	2	80
18	M	338	8.1	1	100
19	M	340	8.1	2	90
20	F	147	8.6	20	27.2727
21	M	296	8.8	4	86.6667
22	F	316	9.8	8	82
23	M	271	10.8	3	88
24	F	131				11.64	3	80	12.59	3	92	15.55	8	88
25	F	220				11.68	20	71.6667	13.76	15	68.33	14.59	9	85.71
26	F	221				11.7	20	35	13.79	15	8.33	14.62	15	65
27	F	121	11.9	1	100
28	M	169	12.1	7	80
29	M	178	12.4	8	86
30	F	230				12.63	15	70.91	14.72	15	76.36	15.55	2	95
31	M	268	12.8	6	86.6667
32	M																	12.92
33	F																	12.96
34	F	118	14.8	15	74.5455	13.29	15	74.55	15.25	20	29.09	16.25	3	92
35	M	177	13.5	1	100
36	M	180	13.5	6	82.5
37	F																	13.55
38	M	229				13.58	5	83.33	15.66	1	100	16.4972	NA	NA
39	F	234	13.9	2	95
40	M	270	13.9	6	85
41	F	149	14	3	88
42	F	131	14.1	3	80
43	F	202				14.17	19	43.64	16.25	12	75	17.09	11	81.67					Died ~4 months after last collection with bloat-potentially stressed
44	F	219	14.3	5	88.5714
45	M	175	16.2	5	85.7143	14.64	15	61.82	16.6	5	85.7	17.6	4	83.33
46	F	157				14.69	3	88	16.77	3	100	17.61	1	100
47	F																	15
48	M																	15
49	M																	15
50	M																	15
51	F																	15
52	M																	15
53	M																	15
54	M	111	15	15	76.3636
55	M	225	15.2	6	82.5
56	M	227	15.2	3	92
57	F	143	16.8	4	90	15.24	4	86.67	17.2	4	90	18.2	1	100
58	M																	15.37
59	F	148	15.4	15	74.5455
60	F	125				15.42	9	74.5	17.38	3	80	18.38	1	100
61	F	198	15.6	10	65.4545
62	F																	16
63	F	205				16.11	4	80	18.2	2	95	19.03	3	88					Died from ruptured gallbladder ~2 months after last collection
64	F	115				16.31	11	70.91	18.27	20	0	19.27	3	92
65	F	113				16.33	5	82.86	18.29	4	83.3	19.29	8	87.3
66	M	134				16.4	17	45.45	18.36	4	80	19.36	5	82.86
67	M	247	16.4	15	69.0909													17.12
68	F	112	18	4	86.6667	16.49/4	4	86.67	18.45/4	4	83.33	19.45/5	5	82.86
69	M	204	16.5	1	100
70	F	153				16.5	NA	NA	17.46	15	67.27	19.42	9	84	20.42	15	80
71	M	161	19	5	80	16.51	NA	NA	17.47	5	85	19.43	2	95	20.43	4	80
72	M	312	16.6	8	82
73	F	184				16.75	15	72.73	17.7	2	95	19.66	5	80	20.66	NA	NA
74	F																	17
75	M																	17
76	F																	17
77	F																	17
78	F																	17
79	F	208				17.12	18	46.67	19.08	15	66.67	20.08	19	63.33
80	F																	17.89
81	F	183				17.98	12	72.73	19.94	11	81.82	20.94	4	73.33
82	F																	18
83	F																	18
84	F																	18
85	M	242	18	5	82.8571
86	F	127	18.1	2	95
87	F	275	18.4	2	90
88	F	195	21	3	84	18.49	9	65	19.45	3	88	22.41	5	71.43
89	F	137	20.9	20	40	18.64	20	0	20.72	20	40	21.56	20	38.18
90	M	186	20.7	4	86.6667	18.65	4	86.67	20.73	5	85.71	21.56	2	95
91	M																	18.88
92	M	140	21.4	5	77.1429	18.9	15	61.82	19.86	5	77.14	21.82	5	82.86					Died ~8 months after last collection with bloat-potentially stressed
93	F																	19
94	F																	19.37
95	F																	19.39
96	F	199				19.5	15		21.58	17		22.42	15
97	F	142	19.6	20	0
98	F																	19.78
99	F	133				19.88	14	67.27	21.84	10	75	22.84	7	80
100	M	179	22.5	8	85	19.96	3	86.67	20.92	15	70.91	22.88	4	97.5
101	M																	20
102	F	120	20	20	0													20
103	F																	21
104	F																	21.08
105	F																	21.15
106	F																	21.65
107	F	193	25.7	20	0	21.66	20	0	22.62	20	0	24.58	20	0				26.14
108	F																	22
109	F	144	23.9	5	82.8571	22.71	11	74.55	24.67	5	82.9	25.67	15	0
110	F	156				22.85	12	63.64	24.81	4	83.33	25.81	3	88
111	F																	24
112	F	160	26.3	7	86.6667	24.05	15	49.09	25.01	15	69.09	26.97	7	72.2	27.97	NA
113	F	159	24.8	8	84													26.03
114	F																	25.97
115	F																	27.73
116	F																	32
Table 1 includes the basic demographic info for all vervets included in this project. The sex and corresponding sample code for each vervet is shown, followed by the age of the vervet at the time of the relevant study, and if applicable, the matching ORT scores. If an age is listed under a heading, such as "Other CSF Biomarkers," it is included in that study. For example, vervet 109 was included …
