# Supplementary material for: Plasma and CSF biomarkers of aging and cognitive decline in Caribbean vervets
Source: Alzheimers Dement. 2024 Jul 1;20(8):5460–80. doi: 10.1002/alz.14038 (PMC11350037; doi:10.1002/alz.14038)
Supplement: Supplementary file 4 — Supporting Information [file ALZ-20-5460-s006.xlsx]

## Sheet: Sheet1
Name	Age	Sex	Postmortem Interval	Primary Pathology Diagnosis	Medical History	* Dementia? (Y/N)	Duration of Dementia (years)	BRAAK Stage	Brain Regions*
AD Cases:
AD-1	91	F	3.5 hours	Alzheimer's Disease	1. atrial fibrillation since her teens, not anticoagulated 2. hx of bradycardia and syncope in a setting of digoxin therapy 3. diet controlled diabetes 4. urinary incontinence 5. hx of TIA 6. pneumonia	Y	several years	III-IV/VI	TC/HC & P
AD-2	78	M		Alzheimer's Disease. CAA	1. Meniere's disease 2. prostatectomy 3. kidney stones 4. hypertension	Y	several years	V-VI/VI	TC/HC & P
AD-3	81	F	24 hours	Alzheimer's Disease	History of Grave's disease, hypertension, elevated cholesterol and coronary artery disease. Coronary artery bypass surgery. Dehydration, cellulitis. Depression.	Y	5	V-VI/VI	TC/HC & P
AC Cases:
AC-1	80	M		1: Hippocampal ischemia, acute, 2: Small numbers of hippocampal tangles, 3. Mild CAA, 4: Mild atherosclerosis	Gastric ulcer, COPD, Congestive Heart Failure, Bacterial pneumonia	N			P
AC-2	87	F		1: Atherosclerosis mild-mod, 2: Rare cortical plaques	Aspiration	N			P
AC-3	74	M		1: Severe atheraosclerosis and moderate arteriolarsclerosis, 2: Rare amyloid cores in occipital lobe, 3: Rare plaques and CAA	N/A	N			P
AC-4	70	M	17 hours	Low numbers of plaques and tangles, 2: Moderate focal atherosclerosis	Malignant mesothelioma	N	N/A		TC/HC
AC-5	64	M	9.5 hours	1: Subacute hippocampal infarct, 2: Arteriolar sclerosis, mild, deep grey and subcortical white matter, 3: Rare neocortical plaques	hypertension	N	N/A		TC/HC
AC-6	60	F	3.5 hours	1: Arteriolar sclerosis, mild to moderate, 2: Small numbers of neocortical plaques	Steroid dependent COPD	N	N/A		TC/HC
Table 2 contains background information on the human patients whose brains were included in this study. The age and sex of each individual is noted, as well as their past medical history, dementia status, AD pathology (BRAAK stage), and the brain region used.
*P = Parietal Cortex; TC/HC = Temporal Cortex & Hippocampus in the same tissue block.
