# Supplementary material for: Plasma and CSF biomarkers of aging and cognitive decline in Caribbean vervets
Source: Alzheimers Dement. 2024 Jul 1;20(8):5460–80. doi: 10.1002/alz.14038 (PMC11350037; doi:10.1002/alz.14038)
Supplement: Supplementary file 5 — Supporting Information [file ALZ-20-5460-s005.xlsx]

## Sheet: Sheet1
Samples	Sex	Age	ORT score	global ORT	Ab40 Innotest	Ab 42 Innotest	Alpha-1 Antitrypsin (mg/mL)	Adiponectin (ug/mL)	Alpha-2 Macroglobulin (mg/mL)	Alpha-Fetoprotein (ng/mL)	Amphiregulin (pg/mL)	Apolipoprotein A1 (mg/mL)	Apolipoprotein CIII (ug/mL)	Apolipoprotein H (ug/mL)	Beta-2 Microglobulin (ug/mL)	Brain-Derived Neurotrophic Factor (ng/mL)	Complement 3 (mg/mL)	Cancer Antigen 125 (U/mL)	Cancer Antigen 19-9 (U/mL)	Calcitonin (pg/mL)	CD40 (ng/mL)	CD40 Ligand (ng/mL)	Carcinoembryonic Antigen (ng/mL)	Creatine Kinase-MB (ng/mL)	C Reactive Protein (ug/mL)	EGF (pg/mL)	ENA-78 (ng/mL)	Endothelin-1 (pg/mL)	EN-RAGE (ng/mL)	Eotaxin (pg/mL)	Epiregulin (pg/mL)	Erythropoietin (pg/mL)	Fatty Acid Binding Protein (ng/mL)	Factor VII (ng/mL)	Ferritin (ng/mL)	FGF basic (pg/mL)	Fibrinogen (mg/mL)	G-CSF (pg/mL)	Growth Hormone (ng/mL)	GM-CSF (pg/mL)	Glutathione S-Transferase (ng/mL)	Haptoglobin (mg/mL)	ICAM-1 (ng/mL)	IFN-gamma (pg/mL)	IgA (mg/mL)	IgE (ng/mL)	IGF-1 (ng/mL)	IgM (mg/mL)	IL-10 (pg/mL)
111	M	15	15	stable mod	8165.6	770.079	0.092	9.11	0.249	0.714		0.0933		157	0.82	0.0737	0.598				0.355	0.0683			4.77	15.5		62.1		20.3			0.257	189	81.2	181		6.49	1.07			0.53		5.21	0.313	7.35		0.529
112	F	18	4	stable good	6661.45	680.538	0.0572	14.9	0.31	1.53	8.29	0.116	18.2	120	0.604	0.0838	0.571	16.3		5.81	0.565	0.1			1.22	8.14		12		31.2			0.578	180	122	123	1.59	4.48	2.77	9.21		0.546		7.18	0.544	4.66	40.6	1.01
118	F	14.8	15	stable good	3181.04	399.078	0.0644	5.94	0.405	9.98		0.163	13.9	117	0.43	0.0731	0.644	7.29			0.425	0.0858			0.323	11.6		33.3		31.2			2.64	437	38.1	123	1.39	5.62	9.78			0.213		5.21	0.212	3.05	72.6	1.02
120	F	20	20	not participate	3755.32	367.14	0.0987	11.6	0.387	0.615	47.5	0.14	16.8	114	0.925	0.304				3.25		0.152			1.06	18.4	0.0159	18.4		7.25	309		1.16	382	33	69.3	2.43	31.6	4.49					19.1		6.81		0.866
121	F	11.9	1	stable good	5628.84	519.618	0.0566	19.1	0.344	0.37	8.29	0.107	16.1	116	0.489	0.0771	0.601				0.533	0.0683			0.282	12.5		29.5		31.2			1.24	388		69.3	1.49	3.37	1.1	9.21		0.224		5.21	0.138	5.73	18.7	0.432
122	F	6.24	2	stable good	2724.17	264.707	0.0663	7.5	0.345			0.125	14.6	87.8	0.469	0.295	0.546	12			0.31	0.149			0.0778	14.5		16.7		50.4			0.578	201	9.13		3.91	3.37	0.616			0.365		13.8	0.624	11.1	65.4	0.587
127	F	18.1	2	stable good	3111.1	227.707	0.0683	13.7	0.291	0.814		0.175	18.2	133	1	0.247	0.468				0.492	0.102			0.291	17.4		32.4		31.2			1.24	201	2.34	181	3.76	3.92	0.563			0.0973		2.93	0.264	4.12		0.529
131	F	14.1	3	stable good	8793.46	689.734	0.0881	16.3	0.179	41		0.06	11.6	75.4	0.998	0.41	0.325				0.48	0.211			0.0546	17.4	0.0159	16.7		31.2				272	28.2	181	3.02	11.3	0.232			0.0843		6.85	0.134	0.806	30.8	1.04
137	F	20.9	20	not participate	5067.4	350.643	0.054	22.1	0.332	0.468		0.176	20.4	137	0.917	0.304	0.553				0.744	0.236			0.252	4.58	0.0264	27.5		7.25			2.29	294	108		1.46	21	0.301			0.439		30.9	0.124	4.66	52.3	1.03
140	M	21.4	5	stable mod	2225.72	310.588	0.0592	15.2	0.257	0.714		0.124	12	108	0.684	0.0998	0.458				0.363	0.0887			0.241	9.62		26.4		31.2			0.418	200	79	239	1.12	4.48	1.39			0.307		5.21	0.18		85	0.847
142	F	19.6	20	not participate	1393.02	153.176	0.0696	14.1	0.366			0.101	17.5	111	0.449	0.262	0.501				0.502	0.0538			0.257	12.5		34.2		7.25				242	4.6	181	1.34	7.38	1.61	9.21		0.332		3.26	0.291	2.78	173	0.625
143	F	16.8	4	stable good	5312.89	500.894	0.0696	18.3	0.329	0.321		0.127	13.9	152	0.816	0.313	0.459				0.621	0.0785			0.208	6.65		20		7.25			0.74	276	31	123	1.26	10.4	7.85			0.0973		2.6	0.264	3.86	6.17	0.811
144	F	23.9	5	stable mod	11658.8	689.424	0.0631	28.2	0.304	0.714	8.29	0.0903	15.4	106	0.574	0.19	0.508				0.419	0.1			0.682	10.6		31.5		7.25			2.82	241	60.1	329	1.01	5.62	2.93			0.106		5.87	0.264	8.43		0.491
147	F	8.6	20	not participate	7692.87	235.373	0.0683	8.86	0.388	0.517	33.4	0.124	12.4	86.8	0.727		0.547			5.81	0.49				0.367			27.5		7.25			0.578	174	29.7	69.3	0.612	15.3	1.6			0.245		4.56	0.106	5.2	13.4	0.653
148	F	15.4	15	stable mod	3626.62	395.354	0.0598	24.4	0.369	0.814		0.0973	15	88.6	0.56	0.198	0.432			3.25	0.38	0.08			0.137	10.6		22.8		31.2			0.578	249	55.8	181	0.783	10.4	4.09			0.102		7.18	0.0993	5.73	4.86	0.625
149	F	14	3	stable good	6621.01	805.939	0.0618	15.8	0.23	17.9		0.149	16.8	97.5	0.647	0.0704	0.511				0.383	0.0713			0.114	3.47		29.5		7.25			0.338	344	29	123	0.928	8.57	2.01	9.21		0.157		4.56	0.373	3.59	10.9	0.51
159	F	24.8	8	stable mod	3222.35	146.05	0.069	15.3	0.287	1.12		0.0989	20.7	130	0.947	0.253	0.636			3.25	1.16	0.0713			1.33	2.15				31.2			0.658	238	33.7	69.3	2.23	20.4	4.26			0.588		14.5	0.644		47.6	1.13
160	F	26.3	7	stable mod	4143.37	334.529	0.0683	23	0.439	0.714		0.0939	16.8	148	0.855	0.501	0.562		3.64		0.565	0.0887			0.168	17.9		29.5						220	51.2	420	1.76	8.57	1.34			0.414		3.26	0.588		22.5
161	M	19	5	stable mod	5893.51	390.225	0.0749	14.8	0.305	3.02	23.9	0.135	11.6	161	1.03	0.274	0.628		11.1		0.593	0.0306			0.254									198	85.8	840	2.25	5.05	1.01			0.144		3.91	0.493	1.41	6.92	0.294
169	M	12.1	7	stable good	4855.27	229.203	0.0749	8.33	0.277			0.117	16.1	120	0.701	0.0318	0.493				0.355	0.0479			0.368	12.5		35.1		50.4				251	9.85	95.9	1.5	8.87	0.491			0.148		2.6	0.151	4.39	116	0.634
175	M	16.2	5	stable mod	6968.74	689.864	0.067	11.7	0.285			0.14	16.4	110	0.668	0.0998	0.516				0.418	0.0713			0.295	5.63		16.7		31.2			0.74	180	29.7	181	1.49	6.79	1.1					4.56	0.205	3.59	93.8	0.568
177	M	13.5	1	stable good	1126.29	181.577	0.067	11.5	0.247			0.143	16.8	135	0.571	0.178	0.602				0.276	0.0165			0.158	14.5		33.3		31.2	75.6			229	29.7	69.3	1.17	3.92	1.82			0.174		1.94	0.374	1.97	48.9	0.737
178	M	12.4	8	stable mod	7880.74	570.95	0.092		0.332	1.12		0.0935	12.4	123	0.875	0.146	0.578				0.387	0.0596			0.135	6.65		25.2		7.25		68	0.74	259	17.2	181	1.06	7.97	4.43			0.0887			0.159	3.05	33.1	0.432
179	M	22.5	8	stable poor	4070.04	402.475	0.0801	7.02	0.306	1.53		0.098	12	141	0.95	0.105	0.649				0.646	0.0508			0.154	10.6		36.8		31.2			0.658	173	23.4	123	1.29	18.8	0.93			0.456		3.26	0.207	5.46	16.8	0.373
180	M	13.5	6	stable mod	7801.27	472.178	0.0736	13.2	0.351			0.105	13.5	134	0.735	0.195	0.57				0.386	0.0669			0.105	7.65				31.2				200	49.7	181	1.6	2.83	1.76			0.0316		5.21	0.667	3.59	14.7	0.529
186	M	20.7	4	stable mod	12509.3	1045.55	0.0644	12.2	0.339	1.12		0.0857	10.5	152	0.973	0.0156	0.498				0.886	0.0421			0.816			21.5		20.3			0.338	222	67.2	239	1.86	21.7	1.63			0.427		5.87	0.191	2.51		0.333
193	F	25.7	20	not participate	10524.8	689.144	0.0834	18.2	0.364	14.7		0.103	14.6	158	0.842	0.128	0.611			24.1	0.411	0.045			0.189	2.15		21.5		7.25				235	2.49	123	1.93	5.05	3.17			0.406		3.91	0.411		20.9	1.01
195	F	21	3	stable good	13137.2	1177.34	0.0762	31.4	0.348		8.29	0.165	13.9	124	0.781	0.0623	0.542				0.481	0.0683			0.127	4.58		25.2		31.2			0.498	266	26.9	152	1.65	3.92	0.668			0.311		9.16	0.212	1.41	15.2	0.811
198	F	15.6	10	stable poor	16222.3	835.531	0.0657	5.85	0.355	0.517		0.111	15.4	142	1.03	0.25	0.467				0.724	0.172			0.256	10.6		57		31.2	48.1		0.988	275	17.9	239	1.11	24.2	5.05			0.299		9.16	0.171		57.5	0.811
204	M	16.5	1	stable good	6615.67	795.515	0.0755	7.75	0.331	12.5		0.107	13.9	141	0.671	0.214	0.466				0.467	0.143			0.191	16.4		28.5		20.3			0.578	191	18.3	69.3	0.922	6.79	2			0.0316		6.52	0.161	4.66	67.6	0.294
219	F	14.3	5	stable mod	8249.2	817.33	0.1	21.9	0.323			0.0444	7.35	92.8	1.03	0.169	0.677	7.29		17.8	1.24	0.113			0.0619	5.11		20		31.2			0.74	345	73.9	123	1.27	11				0.211		9.16	0.0892		10.5	0.597
225	M	15.2	6	stable mod	2283.8	284.52	0.0788	12.3	0.274	13	8.29	0.102	14.6	117	0.618	0.0623	0.604				0.332	0.0713			0.466	5.63		22.8						191	18.3	69.3	1.85	7.38	4.68			0.517		14.5	0.207	4.12	67.9	0.549
227	M	15.2	3	stable mod	6113.42	644.121	0.0566	6.25	0.262	4.46		0.101	13.1	118	0.742	0.0459	0.391				0.438	0.0596			0.124	5.63				7.25				151	15.3		1.23	5.05	1.84			0.119		2.6	0.157		99.1	0.774
234	F	13.9	2	stable good	3463.39	379.887	0.054	13.3	0.31			0.103	10.9	94.9	0.642	0.0501	0.545				0.529	0.0771			0.245	3.47		20		7.25			0.658	176	33.9	69.3	1.35	3.92	1.84			0.182		4.56	0.245	1.41	30	0.663
242	M	18	5	stable mod	4608.88	528.084	0.0683	9.2	0.267	0.37	8.29	0.137	12.4	137	0.87	0.0487	0.424				0.762	0.0567			0.578	13.5		35.1		50.4			1.24	222	12	359	1.68	10.4	3.72					8.5	0.156	1.97	85.4	0.491
247	M	16.4	15	declining	5915.16	574.414	0.0801	10.7	0.32	3.56		0.111	15.4			0.0623	0.687				0.702	0.08			0.313	2.86		32.4		7.25				9.78	19.9	181	3.24	6.2	6.08			0.325		10.5	0.317	1.97	37.3	0.587
267	M	8.1	2	stable good	4295.14	426.005	0.0657	8.82	0.287	6.6	33.4	0.135	15	91.8	0.822	0.0918	0.397				0.384	0.0771			0.333	10.6		16.7		31.2			0.257	292	9.49	123	0.809		5.66					7.18	0.115	6.27	164	0.294
268	M	12.8	6	stable mod	4525.29	497.491	0.0644	2.57	0.395	2.38		0.0672	9.35	106	0.443	0.102	0.572				0.512	0.132			0.124	6.65		14.6						292	44.3		0.846		2.27			0.0225		11.1	0.108	5.2	68	0.353
270	M	13.9	6	stable mod	5323.85	521.83	0.0801	6.21	0.268	0.714	58.8	0.109	10.9	144	0.797	0.162	0.492				0.436	0.0974			0.285	10.6		27.5		20.3		53.6	0.171	236	57.6	123	0.859	6.79	5.33	9.21		0.0539		12.5	0.195	3.59	81.1	0.214
271	M	10.8	3	stable good	3861.96	398.521	0.0762	12.5	0.269		8.29	0.195	14.6	135	0.828	0.0623	0.548	7.29			0.425	0.0567			0.182	4.04		21.5		20.3			0.257	272	127	123	0.834	5.05	0.992			0.319		1.94	0.125	6.27	42.8	0.264
275	F	18.4	2	stable good	3617.77	393.913	0.0703	15.8	0.307	0.915		0.0851	10.9	105	0.734	0.166	0.432				0.401	0.0392			0.188	9.62		30.5		31.2				140	44.1	239	1.36	4.48	1.41	9.21		0.274		10.2	0.244	1.97	113	0.549
280	M	6.5	15	stable poor	6878.56	669.137	0.0742	15.7	0.378		8.29	0.107	13.9	110	0.951	0.0958	0.515				0.377	0.0596			0.262	11.1		33.3		31.2			0.418	166	26.2	181	1.55	5.05	6.05					5.21	0.141		105	0.587
281	M	7.7	6	stable good	4371.44	361.022	0.0657	9.42	0.324	0.814	33.4	0.0881	13.1	115	0.71	0.222	0.546				0.476	0.339			0.254	15.5		36.8	0.708	31.2	439		0.257	220	14.2	123	1.36	3.37	2.96			0.0316		5.87	0.0862	6.27	137	0.383
282	M	7.9	5	stable mod	3829.89	345.13	0.0722	5.94	0.338	0.517		0.0849	14.6	122	0.605	0.0717	0.538				0.293	0.125			0.328	12.5		12					0.74	276	10		1.55	7.97	8.38	9.21		0.0271		9.16	0.097	6.27	219	0.314
284	M	4.9	3	stable good	3709.63	296.69	0.0579	12.5	0.334	1.85		0.115	11.6	109	0.654	0.0542	0.487	17.4			0.498	0.0858			1.59	5.63		27.5		31.2			0.257	155	10.6	181	0.903	10.4	9.18			0.182		4.56	0.194	5.73		0.274
286	M	7.8	2	stable good	2898.93	283.96	0.0696	11.3	0.365	1.53	8.29	0.11	8.56	105	0.594	0.0623	0.612				0.38	0.0335			0.362	6.14		28.5					0.418	217	30.8	69.3	1.39	5.33	2.39					1.94	0.0771	2.51	207	0.343
291	M	8	3	stable good	4414.12	442.277	0.0644	5.39	0.308	2.17	8.29	0.13	10.1	106	0.981	0.126	0.498				0.588	0.0567			0.147	7.15		12		31.2			0.257	195	56.5	123	1.08	5.05	2.78					1.94	0.169	5.73	76.1	0.174
296	M	8.8	4	stable mod	7580.41	488.103	0.0683	7.56	0.292	2.6	8.29	0.0944	10.9	101	0.77	0.116	0.59				0.344	0.0436			0.125	3.47		22.8		7.25			0.257	90.9	37.9	181	0.953	4.48	3.74					7.18	0.292	2.51	20.1	0.383
312	M	16.6	8	declining	4811.83	518.809	0.0481	4.59	0.295			0.053	12	103	0.645	0.171	0.432				0.377	0.0771			0.12	6.65		33.3		31.2				221	15.3	69.3	1.79	3.37	6.35			0.11		7.18	0.425	1.41	41	0.568
313	F	5.8	4	stable good	10231.8	676.737	0.0559	11.2	0.384	0.864		0.0968	11.6	94.6	0.943	0.775	0.448				0.564	0.35			0.402	12.1		18.4					1.07	272	20.3	389	1.33	11.6	0.668			0.0316		25	0.0466	7.08	15.5	0.314
314	F	5.7	5	stable good	3675.99	329.237	0.069	9.54	0.348	271	33.4	0.0218	8.56	73	0.617	0.129	0.538			4.64	0.221	0.0479			0.0207	4.58		18.4		7.25			0.257	159	7.18	239	1.42	8.57	3.88					5.21	0.233		126	0.314
315	F	7.4	NA	NA	6191.14	358.583		14.7	0.44			0.0903	6.1	63.2	0.917	0.562	0.678	59.5			0.513	0.323				15				7.25			0.905	332	33.4	181	2.01	12.9							0.524	3.59	23	0.719
316	F	9.8	8	stable poor	10459.1	600.997	0.101	8.96	0.384	258		0.021	10.5	51.5	0.929		0.634			7.83	0.328	0.186			0.708					7.25		770		207	43.6	69.3	1.72		0.685			0.24		40.1	0.406	5.46		1.08
322	F	6.9	2	stable good	5086.19	451.071	0.054	15.3	0.292	509		0.0151	7.76	52.1	0.698	0.14	0.406			13.4	0.224	0.138			0.0227	5.63	0.0159	20		7.25			0.257	178	3.93	69.3	1.26	10.7	3.82					4.88	0.423	11.1	36.2	0.663
324	F	7	6	stable mod	3021.51	362.085	0.0762	13.3	0.298	436	47.5	0.0346	6.52	73	0.641	0.171	0.634			11.2	0.211	0.045			0.0894	18.4		54.7		7.25			0.74	229	10.6	95.9	2.15	3.92	0.802			0.236		4.23	0.184	17.7	50	0.373
325	F	6.2	5	stable mod	3362.7	330.905	0.0696	17.1	0.344			0.152	13.1	86.8	0.756	0.789	0.487				0.408	0.228			0.618	11.6		27.5		79.8			0.257	178	14.6	123	1.04	9.78	0.545			0.385		9.16	0.0565		82.9	0.644
326	F	5.9	15	stable poor	3540.09	392.915	0.0631	19.8	0.249	473		0.0246	10.1	86	0.654	0.142	0.509			8.74	0.328	0.0902				5.63		20		7.25				279	11.3		1.88	9.48	2.68			0.315		3.91	0.0205	16.6	28.3	0.274
327	F	6	3	stable good	3370.62	408.211	0.0749	17.5	0.282	91.6		0.0191	9.35	83.6	0.715	0.069	0.489			3.25	0.211	0.0596			0.018	3.47	0.0186	12		7.25				253	6.65		1.23	8.57	0.599			0.41		3.91	0.136	8.16	11.7	0.413
338	M	8.1	1	stable good	3921.03	458.707	0.0527	6.44	0.316	0.615		0.0497	12	88.6	0.616	0.516	0.356				0.313	0.109			0.072	10.6		27.5		7.25				170	30.8	69.3	0.878		1.43					5.87	0.162	5.73	251	0.154
340	M	8.1	2	stable mod	3340.67	436.124	0.0631	17.2	0.312		72.9	0.0718	8.56	101	0.612	0.134	0.42				0.337	0.08			0.0995	6.65		12		7.25				230	19	95.9	1.47		7.59					3.26	0.238	2.51	294	0.224
Table 3 includes the raw data for the plasma proteomic study as well as Ab measurements. The first column indicates the sample, followed by the sex, age, ORT score, and global ORT score of the vervet, and the remaining columns contain the protein quantification data.
[truncated: 71 more columns]
