# Supplementary material for: Plasma and CSF biomarkers of aging and cognitive decline in Caribbean vervets
Source: Alzheimers Dement. 2024 Jul 1;20(8):5460–80. doi: 10.1002/alz.14038 (PMC11350037; doi:10.1002/alz.14038)
Supplement: Supplementary file 6 — Supporting Information [file ALZ-20-5460-s007.xlsx]

## Sheet: Sheet1
Exp*	Sex	Age	ORT	A2M (hu)	A2M (X)	ACAN (hu)	ACAN (X)	ACE	ACVR2A	ADAM17	ADAM22	ADIPOQ (hu)	ADIPOQ (X)	AFP	AGER	AGT	AHSG	ALCAM	AMBP	AMH	ANG	ANGPT1	ANGPT2	ANGPT4	ANGPTL1	ANGPTL2	ANGPTL4	ANGPTL7	APCS	APOA1	APOA2	APOA4	APOB	APOC1	APOD	APOE	APOH	APP (X)	AREG	ARTN	AXL	B2M (hu)	B2M (X)	BDNF (hu)	BDNF (pro)	BDNF (X)	BGLAP	BMP10	BMP15
112C	F	16.49	4			17181			44865	44213.8	1293							52750.8							5797.2					48647.4								2131.4	11946.6		9783.2			54975.8
112G	F	18.45	4	2900.6		30663		658	58919.6	59701.2	1555.2		1751.2	1470.6		846.6		50095.8		542.6			8003	1450.4			1505.4			55787		7662.8						1207.2			8142.2	1202.6		49934.2			362.8	2987.2
112I	F	19.45	5		1796.6	16338.2			40429.2	28458.4	4277											2543.8							769.2	31729.2	114.2	3899							8549.4			3122.2				235
113C	F	16.33	5	2807.6	4011.6	10835.4	1386.8	1105.8	46085.8	41611.6	3786.4	232.2	990.4	2549	1453.4	556.6	1299.6	56160	1212.6	707		1212.6	10304.6	1342.8	12509.2		2277.6		543.4	30629	114.6	8265		2150.8		603		3890.2	11067.8	815	22677.6	3587.8	411.2	60092.8		365.6	635.8	1403.6	822.2
115C	F	16.31	11	5873.8		13756.6	1725	999	61796	41521.2	4608.8	207.8		1539.8	3007.6	951	1346.4	57424.6				1160.2		2261.4	7162.6	2311.8				59967	257.8		633.8		397.6		606		6324.2		12029.4		599.8	58357.8	735.4	321.2	1025.4	1074.8
115G	F	18.27	20	6165.8	2762.6	19143.6	1952.6	1712	59222.2	38741.4		267	2387	1648			1800.2	55892.8			2021.6	2536.4	5449	2673.2	10874.4	2981.4				57537.4		5838.4			345.6				10530.8	3521.6	20238.6		835	59498.4	507.8	247.6		1582.8
115I	F	19.27	3		1241.2	7176.4	1691.4		58920.4	23657.8	1888.4		604.2	869.8	1141	860.4	825.4	53274	640.8	499.6	762.8	1015.8	5197	854.8	6925.4	2113	2966.6	1979.6	802.6	36462.2	195.8	6565.4		1951.4		502.6			11206.8	1022.6	13949.8	3496.6		50771.4	236		472
118C	F	13.29	15	1917	2117.4	15286	2111		47317.2	35857	4479.8	333.4				1223.2		45097	621.4	615.4		1855.6	9335.4	1165		2011.4	2328.8	1321.6	917.2	57118.6	882.6	4610.6		2018.4		854.2			14971.6	373.2	9289.2	3329	360	50250.8	1004.8	472	1225.4		605.2
118G	F	15.25	20	2113.8		11528.6	1028.8	1184.4			1567.2	144.4	760.6	623.2	1468.8	778	1170.2		437.8	1126.2		1679				1392.2	1563.6	867.2	701.4				450	765.6	400.2	661.2	329			679		1025.6	322.2		304.4	91.8	536.6		757.2
118I	F	16.25	3				1777.2	1681	56396.8	48352	1820.6	71.4	1435	664.4	1565.6	1909	1031.8		335.8	754.8	2027.8	1365.8		1206.6	30408.6	1496.6	1823.2	649.4	643.6	23723.6		5259.8	341.4	716.6	467.8	746.2	255.4			493.4	6749.8	1038.6	548.8	61772.8	276.8	249.8	566	1569.6
125G	F	17.38	3	7856		25347.6	2017.6				3693		561.4		2436.4				649.4	430.2							3031.6			33013	1114											2473.4			524.8		618.4	3754.2
125I	F	18.38	1	1741.2	2647.4	10993.8		1239.6	51519	35562.2	2380	250.6							563			2376.6	4228.8		5248.2		1318.6							922.6				2077.2			17331.2			51604.4
131A	F	11.64	3	7131.2	889.4	8897	1852.6		44026.8	48150.2	3180.6	206.6	925.4	797.4	830.4	1516	1328.6			890.2		5270.6		1613	5790		1856.4	829.8	361.8	32826	236.6			1186.6		537.8		2543	12105	396.8			365		840.6	252.2	482	2786.2	861.4
131C	F	12.59	3	2768	4576	7504.8	1236.6	784.2	36514.8	26738.6	2837		430.2	963.6	1281.6			53732.4	336.6	1183.4		1428.8	9830	2085.8	5806	1999	3464.2	2378.6	1297.6	56499.4	694.2	5091.6		1363.4		1197.2		2274	30853.6	697.6	7612.4	2271.6			328		826.4	1768.2	595
131I	F	15.55	8	3789.6	762.8	20505.8		2440.6	62124.2	52254.6				2993.4	1847.8	1107	2103.6	49352		880.4		5658.6	5334	2441.2	10930.6	3927.6			1140.6	51735		4744.8			727.8	1293.4	316.2	4472		2696	18521.8		535	56361.4				4584
133C	F	19.88	14	4934.8	653.2		1298.6	867.8			1069		718.2					34025.6	321.4	870		1015	3765.4				2144.4		362.2							425.4	354.6		3005.4	517.2	11488.6	913.4	269.4				314	1557.4	454.6
133G	F	21.84	10	4663	604.6			1092.6		25958.6	1671		949.4		782.4	766.4	1749.8	49927.4	666.8	1337.2	1213.4	1725.6	5184		11752.6		2934.6		423.4	30561.6		3659.8	572.4	984	1147.6	359.6	260.4	1021	4114.2	1333.8	8407.6	1374.4			236.6			1352.2	573.2
133I	F	22.84	7		1636	7745.6	2371.6		47337.2	45067.2			475.6		695.2		816.4	56062.6	482.4	1544.2				1585		1565.6	1864.8	741	492.2			9338.2		999.2		674.4	139.2	617.8	12569.2	1326.8	17503.4	985.6	399	61511			1440.8	1556.2	549.6
134C	M	16.4	17	6901.8	3559.8	16453.8	2915.8	879.4	52805.8	45990.6			2441.4	2640.6	1281	1172	1800.2	46151.6				4246		1360.8	19338		2946.8			47811	1088.4	10318.2	588.4		424.6					2617			630.4	54640
134G	M	18.36	4	2105.4				578			899.8				784.8	808		33942.8					5994.2	2482.6							126.2		414.6			261.4		3455.8	3802.4	681		2208.6
134I	M	19.36	5	4209.8		8640.8	1378.4		47087.6	28131.2	1716.6	135.8	1326	1320.8	641.6	1118.8	1040.6	47650.4	310.2	1749.4	1572.4	2376.4		1331.6			3048.8	814.8		38356.2	179.4			692.6	734.2	815.8	329	986.4	6752.8	1773.2	11727.4	1892.8	594.2	57058.6		403.2	524.8	1015	591.4
137B	F	18.64	20		1132.4	9390.2	1068.4		45085	21985.2	849.6							57425.8	493.2	383.4		1508.2	3535.4	1139		1788.4	1322.4	936.2	1054.6	32990.2	99	4944.2		1312.6	348.6	730.4		4401.4	10331.8	2120.2	8282.6	2371		60766	924.6	208	277.6
137E	F	20.72	20	2789.8	724.2					19150.6	1573.8	71	866.8	1802.8		564.4	2006	39021.8	307.8	1167.8	1132.8	1135.2	3571.6	1231.8	5703.6	1339.2	1217.2	1192	556	31938.6		7089.8		824.6	335.4	640.2	327.4	2544	3704.4	1689	6722.2	1638.6	235.2	59232.2	377.2			1217.4	790.4
137H	F	21.56	20	2014.2	3052		1772				1363.4		723.8	749.6	1222.8	987.4	878.8	46565.6	383.8	364.2	822.2	1236	5085.2	976.8	5488				284	28751.8		4324.4		1658.4	312.4	565	358.2		4366.4	717	14164.2	1818.2	381.2	47539.2	210.8		280.8	1207.8	304.4
140A	M	18.9	15	5831.8	752	10106.2	2581.2	695.6	59420	61176.4	1509.8		1229.6	541	617.2	587.4	1999.4	53928.8		474.8	1346	4167.8	8636.8	826.2			1839.8	637.8		38999	214.4	5539		855	491.6	616.4		4172.2	8065.4		25248		328.2	58474	301	386.4	301.8
140C	M	19.86	5	5315.2	5578.2		2878.8	950	37815.8	33809	1690.6	610.8	601.4	758	682.4			51633.6	490.4	713		4498.8	13686.2	1012.6	6174.8	1089.6	1421	1102.8		56215.2	593.4	7699.2		2164.6		1066.4	639.4	2637.4	28342.6	1239.8	8613.2	1250.8	388.6		427.4	367.2	523.2	2702.2
140G	M	21.82	5	5004.4		8025			46286.2	37509.4	1459.6		502.6		1082.2		1625.2	48816.6		888.6		2129.6	6390	1419.8	9878.6	734.6	1637.8	917	644.4	49759	227.4	6057.6		709	278.2	257.4	196.4	3571.6	5380.4	512.2	15577.4	869.8			297.6		352.2	1519	889.4
143C	F	15.24	4	4162.4	1181.2	8777.4	1995.4	1183.8			888		626.6			769.8	1233.6			749.8	1200.2		3911	1561.8		2025.4	1316		577.4		814.8		719.6	1013.2		694.2									263.4		241.4	989.2	347.2
143G	F	17.2	4		2201.6	31446.6		2036	57465.8	53665								50894.2			1387.8				20341					53093.4	1367.2	16629.4	1059								14669.6			57000.4		427.8	1455.6
143I	F	18.2	1	2434.4							921.6				1067.4	756.2	1042.4	35756.6	368.6	756.2	572.8	1034	4480.2	840.2		813	1406.8		479					829.6	582.6	669.8	141.2			595	5454	1048.2	239				325.6		453.2
144C	F	22.71	11	2458.4	1083.2	8727	1299.4	696.8			3317.2	130.6		1135.8	1542.2	1084.2	1463.6	44764.6	1050.6	1400.4		2623.8	9010		6049.8	583.8	3677.6	1688.8	728.8	45741.4	164.8	6517		1907.2	480.6	1400.8	350.6		6233.4	1867.2	5376.2	3376	375.8	47560.4	453.6	601.6	460.2	1835	1559.8
144G	F	24.67	5	3675.6	1795.8				56453.6	29251.6					1586.2			33222.8					3762.4		6315.4	748				34823.4	302.4								2876.2		14879.4
144I	F	25.67	15	2649.4				642.8		21447.8	1490.6		888		1489.6		1038.6	48119		439.4	944.8	1460.4	10591.4	761.8	6829	847	2921.6	960.6	348.8	38955.4	222.6		876		660.2			2816.8	4674	1721.6		1334.4		51554.4				1370.6	408
153A	F	16.5				16406.2	3469.8		54491	57211		357.8	477				1288.6	37646.4	473.4		1652.8	1821.6	4576.2			1005.6										283.8		1086.8	7119									4311.8	350
153C	F	17.46	15				999.8		38105	31858					2464	1080.2						4700.2			6498.2	1651.8				35045.8	442.4		485.4					1310	6912		6525			51047		211.2		949.4
153G	F	19.42	9	3279.2		17117	1822	2456	62776.2	29397.6		120	454.2	1451.6	1348.8	1693	980	33769.4	1158	323.2	547.8	1985			5377	1550.6	1481	980.2		36608.4	107.6	4659.6	403.6	1592.4		545.4	350.4	778.6	3159.4	1594.2	12294.2	1133	432.4	54992.6	476.6	246.6	1522.8	959.8	651.8
153I	F	20.42	15	7499		26344.4	2689.4	1146.4	63350	51000.8	2836.2	99		795.4	3093	1373	1606.6	50282	721.8	981.8	1695.2	1126.8	6312.4	1436.6	12166.8	1560.4	3718.2	1843.2	641.4	47114.4	520.6	14750.8	1211.8	1203.8	224.2	920.4	257.6	4950.6	8622.6	2285.2	15495.6	2457.6	412	61546.4	576.6	273.2	618.8	1710.2	1136.6
156C	F	22.85	12	2227.2				792.8	33332.6	21765.4		113.8				647.2	822.6	52479.8	594.4		634.8	1001.4	6521.8		6754.8	1062.2	1394.6	657	607.4	25425.4		4449.8	428.4	1205.6	388				4428.6		18346.2	1657.4	177.8	48000.8	369
156G	F	24.81	4	4996.6	1377.6		2055.2	742.2	61878.2	53604	2507	378.4	1464.6	1756	1226.2	837.6		58962.2	481.6	787.4	985.2	4436.4	8394.4	1837	33325.8	2220.4	2333.8	1578.8	639	39673.6	460.4	8786		1065	691	532	218.2	2482.2	20540	1401.6		1071	1078.8	55873.2	524.4	867.2	890.8	4297.4	1124.2
156I	F	25.81	3		1212.2	22172.2	1676.8	962.4	53306.4	27545.4				452.2	731		1079.8	48559.4	439.2	721.2	1481	1508.8	4502		6841.8	961.6		1036.6	538.4			10488		1416.4	248.2	834.4	447		4160	1449.8	15116.8	2433.2	642.4	53913.6	693.8	86.4	278	2380.4	337.4
157B	F	14.69	3	2258.2			1227.8	852.6						529.4	618.6	615.2	944.4			291.6	1281.2	1302		1197				689.4	325.2				640.6		613.8		685.6		3215.8	876.6	10797.4	765.4	315		329.2		258.2	992.8	345
157E	F	16.77	3		651.6	18230.2	2898	601.4	44185.4	29349.6	1864.2			1025.2	583.6	1900.2							4155.4					1438		58452.4	1259.2			1041.6					14017.6	563.8	6345.6	1718				107
157H	F	17.61	1	6835	3124.4	24699.2		1064	63973.6	53321.6	4532.6		417.6	2622.2	2351.2			44433.6	440.8		1614.8						1389.8	1185.4		55008	685.6	11474.2		2000.8		470		2812	32148.4	1933		6405.4		61262	991.8	337.8	1242	4874.6
160A	F	24.05	15	2708.8	4214.6	11260.6		1418	59309.2	41557	1201.2	144.6		1376	3423.8	739.6	1248.6	34292.6		854.4		1635.6	5923.2		10593	495.4			448.4	39745	402.2	7828.4	452.4		274.6	264	194.4		6863.6	764.4	10130.8		447.6	56198.2	349.2	494.6	450.6	2494.6	483.2
160C	F	25.01	15	2289.8	961.6	7151.8	1460.4	716.2	31118.8		1006	91.4	606.2	768.4	823.6	903.6	944.4	36749.6		821.6	662.4			1067.2			1801.8	769.4	288.6		122	6380.6	624.2	762.2	485		404.6	682		716.8	8102.4	1349.4	517.2	59813	755.2	172.6	299.8	1020.6	642.8
160G	F	26.97	7		695.2		1003.6	698.4						844.8	785.8		1463.2	36619.4	410.2		652.2					842.8	2083.8	798.6	365.6			5726	657.6	1251	976.8	377	139.8	1818.4		1320.4	7274.8						262.8	1659.8	282.6
160I	F	27.97		1934.4	1862.4	21257.4	1184.8	650.6	39006.8	22248	1466.4		708.6	709	907.6	1104.6	1416.6	50911.8	362.8	687.4	1050		6094.6	1607.6	4889	2997.6	1793	952				5835.6	803.8	736.2	728.2		203.2	1060.8	5382.4	821	6520.2	867.6	206.4	54917				1652.8
161A	M	16.51		4537.8	973.8	19221.8	2137.8	1975.4	59478.2	46419.8	2313	230.8	840.8	1997	2200.8	1233.4	1128		376	263.2	1053.6	2691.6	3974		27141.2	1230.4	1876.4	1053.8	424.8	34229.4	471.2	15108.2	907.2	1004.8	388.6	642.8	405.4		6844.6	1067.4	17397.2	2814.2	824.6	60213	505.8		603	2951.4	1094.6
161C	M	17.47	5	2842.2	1705	22606.2	1415.8	1048.4	35458.8		2596.6	85.2	849.4	1240.2		1699.6		46577.8	529.6	1139.4	1000.4	1154	4278.6	969.6	6895.8	816.4	2585.4	1268.8	482	52364	339.6	7804.2		982	408.6	571.2		528.4	6828.2	2094.4	11712.6	2319.6	262.8	57546	675.8	471.6	830		778.8
161G	M	19.43	2	2830.6		13770.4	1367	1327.8	40785.4		1583.2			663	1352.8	1132.6				610.8				1157.8		1105.4	2842		727.8	49742		10365.4	2456.2	1004.8	247.2	695.2				1031		1117.8			195.4		343.4		979.8
161I	M	20.43	4	2330.8		21284.6	1249.8	1567.4			1389.8	257.8	599	1056	1603.8	1061.8	1042.8	37073	710.2	520.6	1133.2	1123.6		1125	5095.8	1000.8	2752	1163.6	932.6	38988.4	141.8	8336.8	875	1931.8		801.4	223			1531		2155.4	228.4	50346	693.6	129.4	905.4		898.8
175C	M	14.64	15	6056.6	1009.2	7941	2997.4		55758.6	48578.4		145	602	753.8	830.2	818.8	1108.8	35874.4	428	739.6		6498.4	6059	2084.4				820.4	367.2	50802.8	203.2	7484.6		847.4	446.6	599.2	191.8	1463	11572.6	671.8	20964.4		670.8	57826		543	330.8	5077	479.4
175G	M	16.6	5	2233.2			1553	836.6	55423.2	27797	1078.4	101.4	659.8	721.4		798.2	1333.6	51613.4	461.8		1285.8	2384	4464.2		5835.4	1691.2	1140.2	608.6	432.8	47766.8	216.6	6567.4	528	910.8	474.6	536.2	468.6		7628.4	1985.2	11371.8	1198.4	359.2	55740.4	340.8	267	541	1965.4	619.2
175I	M	17.6	4	9077	1130.2	33201.8		1655.6	64728.2	59512.6	1843	546.4	682.8	1976.2	1811.6			54067.8		1061.8	1465.2	3070.2	5781	1160.8	12442.4	1118.8	5169.2	1818.2	1024.2	58370.6	769.6		4005		858	247.4	378.2	2227.2	18309.4		14952.4	4535.4		57482.6	1137.4		1213.8	4300.8	906.4
179A	M	19.96	3		2620.2	18449.4		1393	61321.6	58485.6		201.6	1699.2	1382.8	2600.8	1294.6	859.6	35469.6	732.8	1188.2	891	5856.2	4192.8	2356.4		2754	3605.8	1526	1607.8	56241.8	503.6	13575.6			596.2		345.8		29794.8		18894.8			61239.2	717.4		1559	2989.6
179C	M	20.92	15	9038.2	3261.4	19817.8	4797	1411.2	64186.6	49932	2870.8		459.2	1814.6	1445	1162.2	1125.2	53212.2	480.2		984.6	1062	5503.8		10845.2		3047	1234.2	351.6	47708.4	688.2			1440.6		775.2			6155.8	1396.2	14190.4	2055.4	176.8	60206.8	794.6	807	459		371.2
179G	M	22.88	4	4546.2		27781.2	2658.2	1522.6	60414.4	37181.8	2942.6	533.2	1635.6	1860.4	3159.4		1584	60044		1356.4	966.6		11579.2		14922.6	2216.8	4855.6	1731.6	1178.4	58217	569.2	13845.2	558.2	2019.8	606.4				13099.4	2364.2	6243.2	5699.6	707	58777.2		564.2	890.2	1674
183C	F	17.98	12	4562.4				958.2				142.4		526	696.8	671.8	1083.6	33811.2	327.4	364.8	949		5293.8		8160.2	762.4	1411.2	1137.8	1371	29862.6		4940.2	3122.4	984.2	506.2	273.8	235.8			778.6	9717.8	1066.4	327.6	52636.6	551.2	84.6	303.4	1571.8	284.2
183G	F	19.94	11	4893.8		20515.6	1690.2	1032.4	42914.2	29265.2	1153.8	258	1202.6	463.8	614	679.6	1383	49620.4	405.4	947.8	1126.8	1926.6	3587	1772.8	13232.6	2223.8	2168.4	943	634.2	36805.4		10152.8	1539.2	901.8	486.4	442.6	401.8	1743.4	4697.8	988	11381	3161	299	58549.6	489.6		239.4	1883.8	724.4
183I	F	20.94	4	2691	4180.8	17378.2	1155.8		35412.2	22010.6							1013.8	41149.8	341		916.6		5017.6	935	11929.6	934.6		844.2		26939.2		8304.2	369.6	807.6					3197.4	869	8932.2	875.4		50657.8		113.8		1173.2
184A	F	16.75	15	4562.8		10098				23382.2	1597.2		1863.6		726.4		884.4	39821.2	378.2	555.4	609.8	985.8	3549.6	1380		1069.8	2378.8	902	406	27904.8	166.6	10620	323.2		433	320			5474.8	924.8	6522.2	942.2						984
184C	F	17.7	2	2257		16390.8		885.8							1858.4	1338.8								1235.6			1392	1021.8			387.4	10155	3001.8		255.6										465.8
184G	F	19.66	5		1209.4	13996.2	1419.2	692.8	53812.4	29582.2		87.6	1345.4	721.6	1630	1016.2	1414.6	44009.4	429		708.8	931.8	5251		5982.4	754	2084.8	863.4	409.2	24306.2	115	10038.6	514.2	785.2	675.8		141.8	1414.6		663.2	9335.8	2017.4	332.2	58773	384.2	112.6	483.8	1144.8	631.6
184I	F	20.66			957	15808	1069.6		37877.8	18934							818.2				1176.4		3642.6		9505.4		1138					4896	1816.8											60071.2		145.2	487.4
186B	M	18.65	4	1794.4						18351.6	815.2		1138.4	409.6	802.4		1545.8	35796.4		495.6	777	1927.2	4297	1296.8	8934		1927.2	849		25561.4		5036.4	817.2		385.4	797.8	192.2		3461.2	784.2	15655.6	1707.6		58267.2	289.8			1016.2	225.8
186E	M	20.73	5	6418.4			1132.6		31693.4		1255.6		408.4	551.2		914.2	1133.4	41848.2	315.2	1797.2	639.2	2219	6724.6	810.4	20935.6	991		1493.8	857.4			5112.6	1002.6	786.6			178.8		4859.6		18823.6	3309.8	192.4	54558.4	384		481.2	2358.4	286
186H	M	21.56	2	4199.4	740	12350.2			42204.4	19777.6	3266	101.4			1093			36989.4	275.2	364.2	1070.6		4363		11360.4		1874.2			40911.2	114.4			700.8					6815.2		11847.6	1348.8		57509.4
193A	F	21.66	20	3472					48363	29550.8				827			1487.8				958.8		4591.6	798.2	8829.4	735		1011.6		29732.4					359.2		120.4	1019			12190.4		191			164.4		2846.6
193C	F	22.62	20		744.6	12697.4			33796.2	21567	1139.8	221.4	893.2	679.8	1386.8	644.6		50042	766.8				5062.6	1075	12453		4024	1954.2	868.6	38647.2	530.2	5191.2		1266.2	801.2					3735.6	16665	1879	841.4	53074.4	490.4	444.2	394	1282.6	591.8
193G	F	24.58	20	5825.6			3522.6	2558.8	43324.4	25193.4	1002.8	517	677	2197.8	1218.2			52298.2	638.8	373	1035.4	2464.4		1222	18555.6	1257.8	1606.6	1165.2	909	40552.8	953.4	7867	2221	1926		659.2			10749.8	2118.4	13818.6	3226		55788.4	737.6	953	916.4	3814.2	454.8
195A	F	18.49	9	3567.2	702.2		1131	1326.2	38522.6	35524.8	1185	206.2	785	590	1062.2	849.6	1549.6	58390.8		798.6	1189	1732.8	8743.8	1275.4	8896.8	1275.8		835.6	577.6	49583.4	225.4	4287.4	2123.6	1004	480.8	1067.2	141	1180.8		1500.6		2014.6	373	55765.2	344	222.8		2564.6	454.4
195C	F	19.45	3	2525		8131.4	1389.6	718.2	42369.4	21088.6		70.8		572.4			858.8	45303.6	330.8	324.2	1005.4		4514.6	1843.4	6569.8			613	285.6		99.2	3815.2	893.6		233.8	296.6				380	12338.4		306	56844.2		276.8		1298.4
195I	F	22.41	5	4423.4			2313.6		57153.8	51796.8	3188.4	391.6	1590	947.2	1282	678.4	954.2	56388	451.8			6524.8	4578.2		18727.6		2546.4	854.6		39568	448.8	3554.8	941.4	909.4		252		1137.2	17649.8	842.4	20851.2		437.8	55608.6	527.2	533.2	423.8	2011.4	499.6
199B	F	19.5	15										530.2	399.8	638.2				457.6							552.2	1460.6		405			6498.8	460	764.6	204.8	282.8				688.6			276		308.8	184	387.8		260.4
202B	F	14.17	19	2832.4	1194.4	20436.4	1390.6	776		30626.6	2781.2		1834	582.8		1661.2		54824.8	1020.2			1945.2	8560.8	2647	6107.4	450.6	2994.6	2037.6	723.4	51461.4	454.2			1508.4		761			12699.8	1764.4		1721.6		51846.4	630.8	344.2	677.6
202E	F	16.25	12			7093.2							425.6							746.6			4731.4			2168							792.6				217.2	569.2										1488
202H	F	17.09	11			12108.2			43114	36783.2			612.4							566.4	777.4	1278.6		1212.2	8488.4	1551	1232.4												3541		6684.8			49121				1301.2	519.8
205E	F	18.2	2	3167	4188	14932	1860.8	834.2	48756.2	27529.8	1339.4	136		529.4	1992.8	611	899.4		326.6		733.2	907.4	4400.6		10154.6	1544	3324	789.4	348.2	30022.2	301.8	8541.4	2249.8	772		436		1111.6	6330.4	577	6053.6	1111		54641.8	356.2	276.2	311
205H	F	19.03	3	3326.6		7464.6	3383		55395.4	41507.4	892.4							47123				3573.2			21522				272	51254	666.2	6245							11949.2		10358.6			47258.6		510		941.6
208C	F	17.12	18	1839		11461.4		917.8	56572	35293	2230.8	131.2	956.6	489.4	820.6	738.4		56550.6	442.2	337.6	766.6	927.6	3606.6	951.8	9092		2852.2	986.2	584.8	32026.2	395.6			1651.6					5081.2	2210	10912.8	1122.4		47627	271.6	265.2	553.6		794.8
208G	F	19.08	15		2828.2	23592			51180	27540.8		264.4						48709.8					5433.8							51200.6				926.6						1930.8				49973.6	755
208I	F	20.08	19		3097.4	21503		1599.8		27806.6	2260	125.8			1598.4			40199.8					13733		24686	460.2		1241.4		49063.6				2841.2						1516.4				50656		417.6	251.4
220B	F	11.68	20			22152.2			54256.6	40903.4	1154.8		614.6		623.2			33300.8			689		6683			1401.2				28550.2		4316.4	2159.2				284.8		26734					57141.4				1432.2
220E	F	13.76	15			9343.4		600.2	35878	26802.8			652.2			666.2	983.4	38763.8		583.2	907.2	1127.8	3611.4	864.4		900.4													3019.2		5229.4			53442				1425.2
220H	F	14.59	9	4021.8	1414.2	17492.4	4929.2	1687.2	49972		2044.4	525.4		2097	1867	1076.8		36769.6	498.8		1169.6	1166.2	5785.6		12338.2	728.4	3115.4	1219.4	727.8	39267.2	1280.2		2943.2	1305							10555.6	3643.6	452.6	58085.8	203		657.2		605
221B	F	11.7	20	4057.6			5071.2	1069.2	53146.4	36127	4677			2150.4		1704.2		54617.8			2094.2	2894.6	10889.4		14665	3712.4	4402.4		309.2	48373									19591	2553		5198.2		46538.6
221E	F	13.79	15			12702																			6000						154.2	14571.6	1723.8											51122.4
221H	F	14.62	15			16934.4	1063.6				794		896.2			552	1094.2			563.2	849.8				6283.2	919						8531.6	812.8		362			1318						50816.4				1137	428.6
229B	M	13.58	5		3495	12248	1086.6		41371.2		1628.4					622							3977.2			971.2	1470.4	679.2	594		159.8	8033.8	2618.6	739							6433	838.2		46672.6			510.4
229E	M	15.66	1	1868.2	1404.8		1754.2		33311.2		1153.2	183.4	661.8	605.6	753.8	857.2	935.6	45771		920.4	1053	1002	6520.8	1662.8			1216.6	1195.2	488.8	33729	134.4	6382	1242.4	1013.2	438.6	242.8	422	948	6469.6	988		1457.6	356		300	152.6	481.4	1013.4	418.8
229H	M	16.5		3310	692	11330	2536.4	1715.8	59220.2	44178.4		118.8		2039.4		667.4	961.6				864		7348		5143			611.6	303.4	49311.6	321.8	10369.6	2508.6						16422.4				530.6	56235.6		305.2		2103.8	650.4
230B	F	12.63	15			12135.4	1766.6	679.8	55081.4	27045.2	808.4		536	1108.2			902.8				1171.2	1612.2		745.2	8161.2	809.2	1233.8			28495.6	181.6		1596.4					2370.2			6092			48363	213.8			1373
230E	F	14.72	15			32147.4			59636	45981	5088.8				1600.8			55722.2		2049.6		6388.6	14129.6	1567.8	24230.2		4062			55830.2					764.2		264.2	2805.6	26806.6	2196	6500.4	4049		46581.4
230H	F	15.55	2	3216	1402.6	11405	2931		59258.8	25040.4	3016.6	283.2	636.8	650.6		1157.4		41409	555.4			1103		1305.6	14263	2798.6	4720.2	777.4		55298.2	1155	11795.6	3484.8	944	218			684.4	6230.8	425.2	14083.6	2431		61162.6	913.4	875.2	937		620
Table 4 includes the raw data for the CSF proteomic study. The first column indicates the sample, followed by the sex, age, and ORT score of the vervet, and the remaining columns contain the protein quantification data.
*Note: Letters next to sample codes indicate a coded date at which the sample was collected. For example, samples 112C, 112G, and 112I were taken from the same vervet at 3 different time points.
[truncated: 490 more columns]
